# Supplementary material for: Development of complemented comprehensive networks for rapid screening of repurposable drugs applicable to new emerging disease outbreaks
Source: J Transl Med. 2023 Jun 26;21:415. doi: 10.1186/s12967-023-04223-2 (PMC10291757; doi:10.1186/s12967-023-04223-2)
Supplement: Supplementary file 3 — Additional file 3. List of gene/protein scores for COVID-19. [file 12967_2023_4223_MOESM3_ESM.xlsx]

## Sheet: gene_scores_COVID19
Supplemenatry Data 2. Overall Gene/protein scores for COVID-19
Symbol_type	Entity_name	Entity_ID_in_DGDr	NormalizedPredictedScores
Gene	TMPRSS4	18707	1
Gene	TMPRSS2	14286	0.998742
Gene	ACE2	15056	0.998709
Gene	BSG	7937	0.998283
Gene	IL7	2781	0.997567
Gene	CSF3	770	0.996684
Gene	CCL3	18703	0.99616
Gene	IL2RA	12749	0.995775
Gene	IL2	832	0.990788
Gene	IL10	16095	0.989492
Gene	CXCL10	5601	0.98889
Gene	CCL2	795	0.988332
Gene	IL1B	2696	0.984569
Gene	AGT	10174	0.98343
Gene	CXCL8	5684	0.975919
Gene	IL6	14708	0.974153
Gene	TNF	15495	0.972701
Gene	IFNG	902	0.000474347
Gene	VEGFA	18759	0.000459169
Gene	IL4	989	0.00043532
Gene	ICAM1	2956	0.000434664
Gene	STAT3	2923	0.000424173
Gene	IL13	5543	0.000423148
Gene	IL5	990	0.000418571
Gene	IL17A	8852	0.000415099
Gene	CSF2	4804	0.000403244
Gene	CRP	1861	0.000391197
Gene	IL15	4760	0.000385377
Gene	CXCL2	16845	0.000382228
Gene	MMP9	11374	0.000379519
Gene	CCL11	5294	0.000378883
Gene	PTGS2	10349	0.000378677
Gene	ALB	4661	0.000370049
Gene	CCL4	19099	0.000369148
Gene	INS	14115	0.000362463
Gene	LEP	6260	0.000361105
Gene	HMOX1	368	0.00036024
Gene	CCL5	18552	0.000356969
Gene	TLR4	11755	0.000355014
Gene	CXCL1	13903	0.000353875
Gene	IL1A	2695	0.000333705
Gene	CXCL12	13907	0.000332621
Gene	TGFB1	645	0.000330957
Gene	MAPK1	336	0.00032816
Gene	CXCL9	10022	0.000325512
Gene	IL9	3596	0.000323661
Gene	MPO	761	0.000318845
Gene	ITGAM	17450	0.000315736
Gene	ADIPOQ	15084	0.000313005
Gene	AKT1	17824	0.00031238
Gene	NOS3	4864	0.000298672
Gene	CCL20	9629	0.000293956
Gene	CXCL5	4677	0.000289951
Gene	CCR5	4411	0.000288253
Gene	CCR7	1448	0.00028706
Gene	IL1RN	2138	0.000283651
Gene	STAT1	9911	0.000280107
Gene	IL18	3830	0.00027925
Gene	POMC	14526	0.000276795
Gene	IL33	13004	0.00027578
Gene	TLR2	2199	0.000273351
Gene	CXCR3	11702	0.000269601
Gene	EDN1	12654	0.000269536
Gene	CCR2	4410	0.000263696
Gene	FOS	5659	0.000260229
Gene	SOCS3	7630	0.000256997
Gene	JUN	11154	0.000256062
Gene	CXCR4	14893	0.000255891
Gene	MMP2	517	0.000254148
Gene	CCL4L1	19239	0.000254143
Gene	CTLA4	5459	0.000253346
Gene	CXCR2	6751	0.000252872
Gene	LEPR	7637	0.000251837
Gene	EGF	3025	0.000250731
Gene	CD28	7180	0.000250674
Gene	IGF1	5338	0.000249882
Gene	VCAM1	4545	0.000247616
Gene	CX3CR1	9556	0.000246715
Gene	TLR3	4794	0.000246605
Gene	MMP1	7008	0.000242632
Gene	FN1	9116	0.000239849
Gene	MAPK3	2635	0.00023527
Gene	RELA	14552	0.000233779
Gene	NOS2	7364	0.000231037
Gene	MAPK8	13883	0.000230452
Gene	APOE	1683	0.000229272
Gene	MAPK14	938	0.00022682
Gene	CD86	7775	0.000225428
Gene	TNFSF11	14312	0.000225184
Gene	SELE	7747	0.000224988
Gene	CXCL3	4676	0.000224461
Gene	IL3	4803	0.000224444
Gene	FOXP3	12144	0.000221515
Gene	CCR3	17446	0.000220843
Gene	CD40	11366	0.000220546
Gene	IL6R	10565	0.000218402
Gene	CASP1	17111	0.000216416
Gene	CXCR1	4630	0.000215982
Gene	TNFRSF1B	12154	0.000211443
Gene	PPARG	4200	0.000207579
Gene	REN	3459	0.000206537
Gene	IRS1	5540	0.000199712
Gene	NPY	14563	0.000199283
Gene	JAK2	13033	0.000198695
Gene	TLR9	9865	0.000197293
Gene	CCR1	4698	0.000196674
Gene	IFNB1	12806	0.000196386
Gene	CCL19	5906	0.000195861
Gene	TIMP1	508	0.000195155
Gene	IL3RA	7417	0.000192888
Gene	SOD2	17647	0.000192875
Gene	CMKBR6	14492	0.000192496
Gene	JAK1	8772	0.000192351
Gene	EGFR	3641	0.000192307
Gene	CSF1	7385	0.000191271
Gene	TLR8	6205	0.000190952
Gene	CD68	1574	0.000190863
Gene	MYD88	15626	0.000190151
Gene	NFKB1	830	0.000189784
Gene	SELP	2752	0.000189157
Gene	CD40LG	11041	0.000188842
Gene	IFNA1	3703	0.000188287
Gene	FGF2	2898	0.000187938
Gene	LTA	15729	0.000186636
Gene	TBX21	183	0.000185565
Gene	IDO1	17022	0.000184587
Gene	IL4R	13904	0.000184581
Gene	APP	4063	0.000184305
Gene	SERPINE1	722	0.000183433
Gene	HGF	683	0.000182925
Gene	CD19	17294	0.000182321
Gene	EPO	1705	0.000181318
Gene	AGTR1	16493	0.000175506
Gene	ACE	4342	0.000172178
Gene	CCL7	12533	0.0001692
Gene	IL23R	6890	0.000165921
Gene	IL2RB	387	0.000165776
Gene	CD69	865	0.000164663
Gene	CX3CL1	23	0.000164317
Gene	IL7R	5654	0.00016383
Gene	GNB3	909	0.000163763
Gene	CCR9	9480	0.000163673
Gene	CD44	15491	0.000162427
Gene	IL12RB1	18420	0.000162132
Gene	CCR4	7836	0.000162006
Gene	CXCL11	5719	0.000161666
Gene	KNG1	2992	0.000161598
Gene	TLR1	10031	0.000161517
Gene	JAK3	15163	0.000161437
Gene	IL2RG	11795	0.000161149
Gene	CD274	13022	0.000161067
Gene	CCR8	7307	0.000160726
Gene	CCR10	7820	0.000160725
Gene	GAPDH	907	0.000160647
Gene	PIK3R1	16881	0.000160619
Gene	CSF2RA	15294	0.000160578
Gene	MAPK11	7932	0.000160368
Gene	CXCL6	821	0.000160353
Gene	C5AR1	9152	0.000160237
Gene	CXCR5	4406	0.000160226
Gene	TLR7	12887	0.000160074
Gene	CXCR6	15355	0.000159897
Gene	CXCL13	4150	0.000159727
Gene	XCR1	6041	0.000159685
Gene	ITGAX	17920	0.000159181
Gene	CCL13	797	0.00015911
Gene	CAT	1249	0.000158739
Gene	TSLP	8445	0.000158119
Gene	HP	9263	0.000157023
Gene	AHR	1261	0.000155244
Gene	MMP3	5065	0.000155019
Gene	SPP1	13824	0.000154911
Gene	CASP3	6106	0.000154223
Gene	MRC1	17977	0.000153579
Gene	NAMPT	692	0.000153202
Gene	AGTR2	11290	0.000153125
Gene	F3	7986	0.000152784
Gene	PPBP	4678	0.000151475
Gene	IL21	2897	0.000151409
Gene	BDNF	16180	0.000150706
Gene	TP53	3335	0.00015043
Gene	CNR1	10789	0.000150079
Gene	TNFRSF1A	144	0.000148218
Gene	PPARA	14696	0.00014694
Gene	IFNA2	12796	0.000146011
Gene	PYY	9785	0.000143518
Gene	ANXA1	12250	0.000142116
Gene	ADCY3	2248	0.00014106
Gene	F2	5876	0.000140405
Gene	SOD1	3382	0.000139865
Gene	PTEN	11303	0.000139729
Gene	ADRB2	5576	0.000139686
Gene	CYBB	12537	0.000138615
Gene	IL1R1	14822	0.000135741
Gene	TYK2	17061	0.000134918
Gene	CCL1	796	0.000134207
Gene	CEBPB	5580	0.000134039
Gene	IL5RA	16093	0.000132401
Gene	IRF1	1386	0.000131753
Gene	IL10RA	853	0.000131728
Gene	GATA3	12645	0.000131612
Gene	RETN	625	0.000131604
Gene	EPOR	662	0.000131026
Gene	BDKRB2	17765	0.000130632
Gene	IL12RB2	2516	0.000130523
Gene	C3	1407	0.000130386
Gene	PTPRC	16058	0.000130045
Gene	SHC1	15619	0.000129939
Gene	LIF	1542	0.000129899
Gene	STAT5A	8583	0.000129715
Gene	MAP2K1	5314	0.000129664
Gene	HRAS	15912	0.000129604
Gene	IL21R	8293	0.000129058
Gene	SELL	1116	0.000128826
Gene	CD80	2858	0.000128731
Gene	PDGFRB	2408	0.000128683
Gene	OSM	331	0.000128646
Gene	IL13RA1	11248	0.000128634
Gene	CSF3R	11564	0.000128616
Gene	STAT5B	4461	0.000128503
Gene	SAA1	14632	0.000128501
Gene	CSF2RB	14522	0.000128492
Gene	TLR5	17410	0.000128463
Gene	CRLF2	14486	0.000128387
Gene	PENK	7128	0.000128351
Gene	IFNAR1	3381	0.000128305
Gene	PIK3R3	2587	0.000128289
Gene	GZMB	406	0.000128206
Gene	APLN	15169	0.000128187
Gene	PIK3R2	670	0.000128027
Gene	MAP2K2	2624	0.00012792
Gene	FPR1	18446	0.000127673
Gene	GRB2	13496	0.000127639
Gene	MYC	18856	0.000127622
Gene	MMP13	2223	0.000127459
Gene	SOS1	14981	0.000127435
Gene	PIK3CA	2801	0.000127316
Gene	DECR1	586	0.0001272
Gene	TLR6	15071	0.00012705
Gene	ENSG00000173366	16357	0.000127029
Gene	TLR10	5914	0.000127018
Gene	CREBBP	2520	0.000126497
Gene	ARG1	9381	0.000124113
Gene	DRD2	10012	0.000123789
Gene	GAL	3082	0.000123782
Gene	IKBKB	17008	0.000122784
Gene	ADRA2A	3816	0.000122702
Gene	CNR2	11853	0.000122308
Gene	MTOR	9945	0.000122034
Gene	ADCY5	16485	0.000121423
Gene	ACKR3	3506	0.000120462
Gene	IRAK1	10890	0.000120082
Gene	PTGDR2	7859	0.000119664
Gene	NPY1R	9967	0.000119397
Gene	ADCY2	8749	0.000119218
Gene	HRH3	8720	0.000119055
Gene	NPY5R	16722	0.000119011
Gene	SMPD1	8494	0.000118969
Gene	PMCH	7795	0.000118722
Gene	ARRB1	15974	0.000118359
Gene	SIRT1	305	0.000118325
Gene	EP300	2679	0.000116902
Gene	SERPINA1	16266	0.000112089
Gene	CP	2914	0.000111835
Gene	PON1	680	0.000110949
Gene	APOA1	1124	0.0001097
Gene	ESR1	15811	0.000108651
Gene	FAS	9238	0.000108533
Gene	PRL	5284	0.000105205
Gene	IL6ST	12980	0.000104513
Gene	CST3	14264	0.000104131
Gene	PLAU	11472	0.000103674
Gene	ADORA1	10294	0.000103361
Gene	NLRP3	8239	0.000101676
Gene	STAT6	5096	0.000101308
Gene	GPX1	15902	0.000101144
Gene	CCL17	528	0.00010104
Gene	IL11	2907	0.00010102
Gene	BDKRB1	432	0.000100974
Gene	IL22	17488	0.000100412
Gene	CHRM2	15540	0.000100396
Gene	PNOC	5263	0.000100394
Gene	PDYN	17386	0.000100239
Gene	IRS2	12095	0.000100169
Gene	IL9R	1339	0.000100133
Gene	NFKBIA	439	0.000100051
Gene	SOCS1	7555	9.99773e-05
Gene	REL	4561	9.98414e-05
Gene	KRAS	1912	9.97505e-05
Gene	ADRA2C	14757	9.97412e-05
Gene	SST	4188	9.9311e-05
Gene	PF4	4679	9.91688e-05
Gene	TNFAIP6	1308	9.90391e-05
Gene	HTR1A	6502	9.89841e-05
Gene	OPRM1	15313	9.89392e-05
Gene	BCL2L1	5321	9.88277e-05
Gene	GRM8	8851	9.88212e-05
Gene	IFNGR1	10405	9.8617e-05
Gene	DRD3	13216	9.85772e-05
Gene	PRKCZ	12532	9.85534e-05
Gene	ADRB1	10747	9.82627e-05
Gene	MAP2K6	18327	9.81215e-05
Gene	CCL22	526	9.81018e-05
Gene	SRC	11670	9.80745e-05
Gene	IL10RB	4297	9.78924e-05
Gene	HCAR2	13354	9.78202e-05
Gene	KITLG	861	9.77734e-05
Gene	ADCY7	13760	9.7744e-05
Gene	ADORA3	10828	9.77125e-05
Gene	P2RY12	5760	9.76759e-05
Gene	HTR1D	11879	9.75333e-05
Gene	HTR1B	10884	9.75142e-05
Gene	CCRL2	9448	9.73478e-05
Gene	FPR2	18342	9.72536e-05
Gene	S1PR1	5579	9.72287e-05
Gene	DUSP1	1190	9.71888e-05
Gene	CASR	16549	9.704e-05
Gene	CCL21	2169	9.70274e-05
Gene	TBK1	7600	9.69317e-05
Gene	RLN3	15434	9.68951e-05
Gene	GRM3	10106	9.6846e-05
Gene	PRF1	15485	9.68363e-05
Gene	SSTR1	3214	9.68332e-05
Gene	GRM2	13819	9.68323e-05
Gene	S1PR5	7481	9.68252e-05
Gene	DRD4	180	9.68191e-05
Gene	SSTR2	9473	9.68162e-05
Gene	S1PR2	18281	9.68101e-05
Gene	SSTR5	4502	9.68073e-05
Gene	S1PR4	1428	9.68033e-05
Gene	PTGER3	9336	9.68032e-05
Gene	SSTR4	1860	9.67639e-05
Gene	SSTR3	18992	9.673e-05
Gene	TNFRSF4	12634	9.65741e-05
Gene	CXCL16	4487	9.65591e-05
Gene	MTNR1A	5351	9.63755e-05
Gene	GNAI2	6288	9.63559e-05
Gene	XCL1	10418	9.63437e-05
Gene	ADRA2B	18953	9.6296e-05
Gene	GAB2	10033	9.62038e-05
Gene	IL17F	8242	9.6179e-05
Gene	GNG8	5154	9.61393e-05
Gene	MTNR1B	1984	9.6113e-05
Gene	GPER1	14090	9.61021e-05
Gene	IL27RA	2706	9.60955e-05
Gene	MAF	7348	9.60635e-05
Gene	IL22RA1	3418	9.60632e-05
Gene	C5	745	9.60621e-05
Gene	S1PR3	12092	9.60588e-05
Gene	IFNGR2	4300	9.60393e-05
Gene	GPSM2	14695	9.60367e-05
Gene	IFNAR2	8837	9.60191e-05
Gene	HCAR3	17246	9.59928e-05
Gene	TAS2R14	17467	9.59848e-05
Gene	TAS2R31	13363	9.5984e-05
Gene	GPSM1	15223	9.59823e-05
Gene	NPY2R	7827	9.59817e-05
Gene	CCL16	18714	9.59805e-05
Gene	SUCNR1	10072	9.59801e-05
Gene	P2RY14	5862	9.59714e-05
Gene	GPR183	12180	9.59698e-05
Gene	OPRK1	3074	9.5969e-05
Gene	HEBP1	53	9.59668e-05
Gene	HRH4	1972	9.59662e-05
Gene	NPB	7849	9.59647e-05
Gene	GPR37	5677	9.59634e-05
Gene	CCL27	2171	9.59634e-05
Gene	GALR2	7575	9.59622e-05
Gene	PPY	18245	9.59615e-05
Gene	OXGR1	4947	9.59601e-05
Gene	FPR3	8644	9.59601e-05
Gene	GPR37L1	10306	9.59595e-05
Gene	HTR1E	5809	9.59583e-05
Gene	TAS2R10	1237	9.59549e-05
Gene	OPRL1	8187	9.59519e-05
Gene	NPW	7608	9.59515e-05
Gene	DDX41	16680	9.59514e-05
Gene	APLNR	18579	9.59506e-05
Gene	TAS2R43	17051	9.59482e-05
Gene	GPR18	8789	9.59481e-05
Gene	OXER1	12552	9.59481e-05
Gene	PTPN11	8551	9.59471e-05
Gene	CCL28	9915	9.59469e-05
Gene	TAS2R5	1488	9.59467e-05
Gene	TAS2R50	16726	9.59467e-05
Gene	PCP2	6062	9.59453e-05
Gene	TAS2R60	7403	9.5944e-05
Gene	TAS2R30	17581	9.59432e-05
Gene	TAS1R1	7761	9.59417e-05
Gene	TAS2R20	17447	9.59414e-05
Gene	GPSM3	11948	9.594e-05
Gene	NPBWR2	10840	9.59396e-05
Gene	OPRD1	1098	9.59394e-05
Gene	GALR1	5053	9.59394e-05
Gene	TAS2R8	1234	9.59392e-05
Gene	NPBWR1	7627	9.59386e-05
Gene	TAS2R46	17232	9.59378e-05
Gene	TAS2R16	1545	9.59376e-05
Gene	TAS2R42	7974	9.59375e-05
Gene	GALR3	1537	9.59371e-05
Gene	HTR1F	7021	9.59367e-05
Gene	HTR5A	4203	9.5936e-05
Gene	GRM7	9492	9.5932e-05
Gene	CCL25	13361	9.59319e-05
Gene	TAS2R40	14796	9.59314e-05
Gene	TAS2R19	13362	9.59309e-05
Gene	NPY4R	11822	9.59307e-05
Gene	GPR31	10204	9.59303e-05
Gene	HCAR1	15052	9.59292e-05
Gene	TAS2R41	14791	9.5929e-05
Gene	TAS2R39	15801	9.5929e-05
Gene	TAS2R7	1241	9.5929e-05
Gene	TAS2R9	1242	9.5929e-05
Gene	TAS2R38	17706	9.59275e-05
Gene	GRM6	983	9.59265e-05
Gene	TAS2R3	1486	9.59261e-05
Gene	TAS2R13	13364	9.59259e-05
Gene	CHRM4	15967	9.59256e-05
Gene	GPR55	13434	9.59255e-05
Gene	TAS1R3	8874	9.59248e-05
Gene	P2RY13	6815	9.59242e-05
Gene	TAS2R4	1487	9.59241e-05
Gene	P2RY4	11863	9.59237e-05
Gene	GRM4	17406	9.59224e-05
Gene	CORT	12271	9.59223e-05
Gene	RXFP4	10535	9.59198e-05
Gene	TAS2R1	13151	9.59198e-05
Gene	RXFP3	7499	9.59168e-05
Gene	TAS1R2	12002	9.59149e-05
Gene	INSL5	5342	9.59113e-05
Gene	GABBR1	12265	9.59042e-05
Gene	GABBR2	2159	9.58919e-05
Gene	TNFRSF9	18772	9.58867e-05
Gene	PSAP	13802	9.58806e-05
Gene	GNGT2	16796	9.58795e-05
Gene	NMU	2850	9.5855e-05
Gene	GNAI3	10865	9.5828e-05
Gene	LPAR1	11846	9.58238e-05
Gene	LPAR3	15343	9.58204e-05
Gene	GNAI1	8757	9.58183e-05
Gene	GNAT3	14253	9.58113e-05
Gene	LPAR2	17530	9.57858e-05
Gene	LPAR5	7415	9.57845e-05
Gene	GPR17	17516	9.57838e-05
Gene	NMUR1	5624	9.57677e-05
Gene	MCHR2	3901	9.5764e-05
Gene	HCK	17594	9.5761e-05
Gene	MCHR1	1536	9.57535e-05
Gene	NMS	12244	9.57454e-05
Gene	NMUR2	1879	9.57431e-05
Gene	ADCY1	4847	9.57338e-05
Gene	CBL	2818	9.5717e-05
Gene	ADCY6	6141	9.57013e-05
Gene	ADCY9	4507	9.56854e-05
Gene	CTGF	10453	9.56831e-05
Gene	ADCY4	6207	9.5654e-05
Gene	C3AR1	5276	9.56252e-05
Gene	ADCY8	4126	9.55792e-05
Gene	GNG11	1516	9.54908e-05
Gene	DNM1	11512	9.54547e-05
Gene	ELANE	18251	9.54499e-05
Gene	GNG4	13410	9.54384e-05
Gene	GNB4	1017	9.54042e-05
Gene	NFATC1	15057	9.53932e-05
Gene	GNG5	11046	9.53883e-05
Gene	GNG7	13111	9.53756e-05
Gene	GNG10	11817	9.53646e-05
Gene	GNB5	2414	9.53604e-05
Gene	GNG3	4511	9.53566e-05
Gene	GNB2	5569	9.53561e-05
Gene	GNG13	1505	9.53543e-05
Gene	GNG2	8021	9.53505e-05
Gene	TNFSF13B	12099	9.53275e-05
Gene	GNG12	11101	9.53272e-05
Gene	GNB1	19069	9.44432e-05
Gene	GNGT1	1517	9.41275e-05
Gene	CRH	3686	9.36519e-05
Gene	STAT4	13460	9.23924e-05
Gene	CD163	9666	9.17592e-05
Gene	MTHFR	12206	9.04019e-05
Gene	INPP5D	15812	9.01551e-05
Gene	IKZF3	8890	9.01027e-05
Gene	MAP3K5	9653	8.99681e-05
Gene	F2R	6885	8.99545e-05
Gene	CMA1	1584	8.98857e-05
Gene	CAV1	8388	8.96826e-05
Gene	INPPL1	4923	8.95755e-05
Gene	CD8A	14849	8.95278e-05
Gene	PARP1	10198	8.9291e-05
Gene	GCG	14972	8.89452e-05
Gene	SLC2A4	6857	8.88498e-05
Gene	NFKB2	10888	8.88349e-05
Gene	B2M	17857	8.81439e-05
Gene	AR	11891	8.80615e-05
Gene	NR3C1	995	8.80511e-05
Gene	TRAF6	17133	8.75665e-05
Gene	HSP90AA1	8098	8.68943e-05
Gene	COL1A1	802	8.54691e-05
Gene	CYP2E1	17412	8.44853e-05
Gene	HTR2A	17283	8.43075e-05
Gene	NPPB	12188	8.40572e-05
Gene	TERT	5975	8.3963e-05
Gene	EDNRA	6418	8.32079e-05
Gene	TAC1	6868	8.30274e-05
Gene	CTF1	3807	8.22648e-05
Gene	HMGB1	8967	8.20232e-05
Gene	TF	14733	8.17157e-05
Gene	A2M	7108	8.15178e-05
Gene	GH1	6265	8.14805e-05
Gene	BCL2	14231	8.12581e-05
Gene	GNAS	11122	7.98089e-05
Gene	NQO1	6765	7.79908e-05
Gene	CCN2	19604	7.67307e-05
Gene	GSTP1	14291	7.61335e-05
Gene	ACTA2	15683	7.51161e-05
Gene	IL12B	985	7.46302e-05
Gene	LPL	5991	7.37739e-05
Gene	AGER	11952	7.37206e-05
Gene	HSD11B2	6537	7.32219e-05
Gene	EGR1	1214	7.23223e-05
Gene	TNFRSF11B	4852	7.22383e-05
Gene	MAPK9	15311	7.11164e-05
Gene	PRKCE	5651	7.10283e-05
Gene	FASLG	10399	7.04191e-05
Gene	ALAD	14810	7.03673e-05
Gene	IL1R2	7675	7.00975e-05
Gene	CASP8	9580	6.99575e-05
Gene	TNFAIP3	19040	6.97589e-05
Gene	CCL8	13747	6.89441e-05
Gene	IL12A	5401	6.87293e-05
Gene	NOD2	5134	6.8082e-05
Gene	GPT	13808	6.80598e-05
Gene	KDR	2792	6.7438e-05
Gene	CD3E	9947	6.73821e-05
Gene	MME	16420	6.73777e-05
Gene	PRDM1	10711	6.73389e-05
Gene	MCL1	10698	6.73322e-05
Gene	CCND1	847	6.71728e-05
Gene	CD83	12619	6.70305e-05
Gene	PTX3	4666	6.69409e-05
Gene	TNFRSF18	7450	6.67485e-05
Gene	CISH	15966	6.67464e-05
Gene	ANXA5	4752	6.66989e-05
Gene	CD3D	5144	6.66959e-05
Gene	IRF5	9424	6.66238e-05
Gene	ADAM17	6004	6.65533e-05
Gene	RXRA	16514	6.6517e-05
Gene	UGCG	11813	6.65149e-05
Gene	CD38	818	6.64944e-05
Gene	CD27	3166	6.64733e-05
Gene	PTPN6	15155	6.63881e-05
Gene	IL23A	874	6.63615e-05
Gene	PROK2	4621	6.61214e-05
Gene	CCL3L3	18951	6.60205e-05
Gene	ATF4	8191	6.59675e-05
Gene	IRF3	18462	6.58189e-05
Gene	IRAK3	2296	6.5603e-05
Gene	ATP6AP2	12508	6.55939e-05
Gene	IRF7	14154	6.55866e-05
Gene	THPO	261	6.55567e-05
Gene	RUNX1	5119	6.55151e-05
Gene	PTK2B	14144	6.54606e-05
Gene	NOTCH1	3715	6.5435e-05
Gene	PIK3CB	4253	6.53799e-05
Gene	IL19	8753	6.5237e-05
Gene	CREB1	14976	6.52316e-05
Gene	IL27	9374	6.52287e-05
Gene	HLA-A	14031	6.52068e-05
Gene	NMI	1307	6.51811e-05
Gene	CD5	8728	6.51376e-05
Gene	IL32	17073	6.50376e-05
Gene	CNTF	10113	6.47932e-05
Gene	CDH1	2400	6.47833e-05
Gene	SGMS1	10005	6.46002e-05
Gene	CFTR	8	6.45874e-05
Gene	LCK	8278	6.4566e-05
Gene	CD247	9997	6.45565e-05
Gene	PIK3CD	12330	6.45383e-05
Gene	DOK2	3677	6.45379e-05
Gene	SYK	12073	6.45323e-05
Gene	CD8B	7690	6.45223e-05
Gene	PTAFR	11730	6.45198e-05
Gene	CRKL	9066	6.44951e-05
Gene	CHI3L1	1888	6.43858e-05
Gene	STAM2	2788	6.43851e-05
Gene	CBFB	16228	6.43764e-05
Gene	ACKR1	10495	6.43539e-05
Gene	STAM	12353	6.43448e-05
Gene	GPR29	8836	6.4334e-05
Gene	KLRD1	13072	6.4324e-05
Gene	AHSG	15277	6.43159e-05
Gene	CD3G	17044	6.43053e-05
Gene	NRAS	10800	6.42978e-05
Gene	FGR	11758	6.42874e-05
Gene	RHOA	15564	6.42551e-05
Gene	NELFCD	18516	6.42388e-05
Gene	LIFR	2715	6.42305e-05
Gene	UBE2E1	5441	6.42242e-05
Gene	GNA14	12209	6.41932e-05
Gene	CD34	6009	6.41404e-05
Gene	OSMR	3576	6.41386e-05
Gene	SDC1	12960	6.41059e-05
Gene	MPL	11398	6.40753e-05
Gene	BCL6	14567	6.40102e-05
Gene	MAP2K3	8942	6.39525e-05
Gene	SQSTM1	13341	6.39025e-05
Gene	VCAN	3007	6.38637e-05
Gene	HAVCR2	6197	6.38295e-05
Gene	ZC3H12A	11559	6.3824e-05
Gene	KLRK1	1236	6.37821e-05
Gene	IL22RA2	4811	6.37633e-05
Gene	ENSG00000255819	18956	6.37238e-05
Gene	GNA15	2625	6.36848e-05
Gene	ADRBK1	6220	6.36691e-05
Gene	CLEC7A	5322	6.36531e-05
Gene	MAP3K3	10030	6.35963e-05
Gene	SDC2	5737	6.34072e-05
Gene	CAMP	4733	6.33532e-05
Gene	EHMT1	16395	6.33197e-05
Gene	MUC5AC	19547	6.33148e-05
Gene	EHMT2	12034	6.33035e-05
Gene	IL37	2693	6.32828e-05
Gene	ANAPC15	17358	6.32714e-05
Gene	ANAPC16	18687	6.32663e-05
Gene	IL1F10	13572	6.32432e-05
Gene	IL36G	2137	6.32413e-05
Gene	AVP	12818	6.30302e-05
Gene	ANAPC10	18753	6.28513e-05
Gene	ANAPC1	8379	6.28421e-05
Gene	CDC27	17170	6.28297e-05
Gene	CDC16	9826	6.28109e-05
Gene	ANAPC5	2412	6.28092e-05
Gene	ANAPC11	9445	6.28018e-05
Gene	CDC26	11796	6.27994e-05
Gene	FZR1	13825	6.27965e-05
Gene	CDC23	13794	6.27863e-05
Gene	UBE2C	9320	6.27837e-05
Gene	ANAPC2	6358	6.27725e-05
Gene	ANAPC4	16826	6.27575e-05
Gene	ANAPC7	15302	6.27534e-05
Gene	FGF7	3239	6.26963e-05
Gene	UBE2D1	11741	6.26501e-05
Gene	PTH	3923	6.18772e-05
Gene	NFE2L2	14086	6.1572e-05
Gene	LCN2	11535	6.11598e-05
Gene	OXT	472	6.03894e-05
Gene	HTR2B	2080	6.01413e-05
Gene	TFRC	9788	6.00952e-05
Gene	GDF15	1711	6.00071e-05
Gene	OLR1	5930	5.97147e-05
Gene	TNC	3017	5.95505e-05
Gene	FGF21	18445	5.93588e-05
Gene	SREBF1	9249	5.92147e-05
Gene	AREG	13900	5.91961e-05
Gene	F5	10411	5.87971e-05
Gene	PYCARD	1480	5.84572e-05
Gene	COL3A1	5504	5.82448e-05
Gene	CD209	6455	5.80895e-05
Gene	ADRA1B	5700	5.79856e-05
Gene	PRKAR1A	13522	5.79297e-05
Gene	IGFBP1	3643	5.78978e-05
Gene	FBN1	7225	5.7681e-05
Gene	APOB	1040	5.76802e-05
Gene	IGF2R	9380	5.75907e-05
Gene	TACR1	5426	5.75878e-05
Gene	DNMT1	9714	5.74001e-05
Gene	CEBPA	16856	5.72933e-05
Gene	FCER2	2828	5.72341e-05
Gene	FGA	5669	5.72195e-05
Gene	BIRC3	2720	5.70978e-05
Gene	NR0B2	1804	5.70593e-05
Gene	PLG	5916	5.70507e-05
Gene	HTR2C	3665	5.69209e-05
Gene	EDN3	8219	5.69088e-05
Gene	TRH	5418	5.69038e-05
Gene	MMP10	3802	5.6898e-05
Gene	TNFRSF13C	4356	5.68378e-05
Gene	PRKAR2B	3090	5.67844e-05
Gene	CTSD	1121	5.67287e-05
Gene	GRK5	13540	5.66711e-05
Gene	IER3	2187	5.66368e-05
Gene	GNRH1	3675	5.6476e-05
Gene	GSK3B	7172	5.64022e-05
Gene	PSMA6	2340	5.63858e-05
Gene	PPP2CA	16418	5.63443e-05
Gene	PROC	1070	5.63441e-05
Gene	CYP1A1	12719	5.62975e-05
Gene	PPIB	5074	5.61757e-05
Gene	ADRA1A	12871	5.61753e-05
Gene	RALBP1	59	5.61392e-05
Gene	VGF	1547	5.60742e-05
Gene	CHRM3	1884	5.60574e-05
Gene	HLA-G	16119	5.60159e-05
Gene	PSMA5	3427	5.59426e-05
Gene	PSMB10	9584	5.58676e-05
Gene	PSME2	440	5.58496e-05
Gene	MIA3	8545	5.57719e-05
Gene	SLC16A7	2287	5.57354e-05
Gene	RPS6KB1	780	5.57346e-05
Gene	LYN	16929	5.571e-05
Gene	BIRC2	18674	5.56747e-05
Gene	LGALS1	345	5.56635e-05
Gene	NPSR1	13016	5.55528e-05
Gene	IDE	3127	5.54456e-05
Gene	SLC7A9	62	5.53891e-05
Gene	PSMD6	16433	5.53827e-05
Gene	PSME4	14543	5.53675e-05
Gene	PSME1	13167	5.53207e-05
Gene	PSMC3	19001	5.53195e-05
Gene	PSME3	4464	5.52726e-05
Gene	UTS2	91	5.52716e-05
Gene	PSMD13	15408	5.52445e-05
Gene	PSMD8	310	5.52283e-05
Gene	CPB2	190	5.52228e-05
Gene	PSMD3	2918	5.52196e-05
Gene	PSMB4	4327	5.52153e-05
Gene	PSMA4	82	5.52067e-05
Gene	PSMC5	6060	5.51377e-05
Gene	PECAM1	18019	5.51124e-05
Gene	NPPA	12189	5.49038e-05
Gene	SDC3	8884	5.48847e-05
Gene	FABP4	1915	5.48158e-05
Gene	PCSK9	5397	5.47949e-05
Gene	TNNT2	1126	5.47504e-05
Gene	TFAP2A	12694	5.46728e-05
Gene	APOA5	17596	5.46128e-05
Gene	CD33	2498	5.46097e-05
Gene	ADAM10	2236	5.45869e-05
Gene	UCP2	6201	5.4556e-05
Gene	HLA-DPB1	15929	5.36136e-05
Gene	IGF2	15171	5.34056e-05
Gene	SOD3	13105	5.32768e-05
Gene	GRK2	21568	5.31166e-05
Gene	CYP1A2	8666	5.30884e-05
Gene	ELN	9645	5.247e-05
Gene	HSD11B1	10246	5.19626e-05
Gene	BAX	4459	5.16277e-05
Gene	MIR21	19580	5.15092e-05
Gene	SPARC	976	5.11441e-05
Gene	PTPN1	11239	5.10421e-05
Gene	CYBA	2371	5.08129e-05
Gene	CD14	5488	5.07765e-05
Gene	BCHE	2879	5.03931e-05
Gene	NCF1	4270	5.03924e-05
Gene	VWF	2327	5.02518e-05
Gene	NPR1	10604	5.00358e-05
Gene	CDKN1A	14622	4.99556e-05
Gene	OGG1	5689	4.95819e-05
Gene	KCNMA1	4139	4.94504e-05
Gene	NR1I2	8165	4.9435e-05
Gene	LDLR	17899	4.93952e-05
Gene	LPA	6887	4.92168e-05
Gene	CLU	6429	4.90148e-05
Gene	NPC1	3331	4.90099e-05
Gene	HLA-C	12148	4.87885e-05
Gene	KL	12781	4.8647e-05
Gene	CETP	239	4.86115e-05
Gene	NGF	10793	4.85489e-05
Gene	SORT1	1957	4.84568e-05
Gene	FOXO3	14731	4.82342e-05
Gene	IGFBP2	1059	4.81916e-05
Gene	APOC3	852	4.8144e-05
Gene	CBS	19625	4.80762e-05
Gene	ACHE	5398	4.80207e-05
Gene	NR1I3	10454	4.79475e-05
Gene	RAPGEF3	15356	4.78427e-05
Gene	MIR885	21282	4.78028e-05
Gene	HDAC2	16999	4.77375e-05
Gene	MC4R	5058	4.77236e-05
Gene	KRT19	10067	4.76449e-05
Gene	RGN	14106	4.7605e-05
Gene	COMMD1	5848	4.72342e-05
Gene	SLC12A2	2544	4.71362e-05
Gene	ANGPTL4	5216	4.71003e-05
Gene	AOC3	6231	4.69451e-05
Gene	SLC12A3	15672	4.67771e-05
Gene	ATP2B1	15178	4.63498e-05
Gene	WNK1	8595	4.63194e-05
Gene	GUCY1A1	19559	4.63118e-05
Gene	SLC22A2	10225	4.63004e-05
Gene	UMOD	13962	4.61998e-05
Gene	MIR146A	20157	4.61701e-05
Gene	ATOX1	17004	4.60515e-05
Gene	A	26339	4.60487e-05
Gene	PTGS1	9958	4.3721e-05
Gene	HLA-DRB1	9776	4.18843e-05
Gene	PLAT	588	4.1587e-05
Gene	ADM	17241	4.10384e-05
Gene	PTHLH	17453	4.06772e-05
Gene	HSPA1A	12054	4.03639e-05
Gene	CCK	13969	4.02573e-05
Gene	ALOX5	11837	3.87767e-05
Gene	TIMP2	2593	3.87253e-05
Gene	CALCA	7750	3.86103e-05
Gene	EDNRB	12307	3.85782e-05
Gene	SLC11A1	1039	3.82248e-05
Gene	AIF1	12124	3.81072e-05
Gene	ITGB1	13943	3.76465e-05
Gene	HBEGF	972	3.75847e-05
Gene	HRH1	14083	3.71815e-05
Gene	PTPN22	9746	3.71271e-05
Gene	ATF3	8870	3.70259e-05
Gene	ZFP36	18375	3.69782e-05
Gene	S100B	4385	3.6855e-05
Gene	CASP9	7619	3.67318e-05
Gene	PTGES	8708	3.66934e-05
Gene	ANGPT1	16899	3.6413e-05
Gene	BACH2	2022	3.63784e-05
Gene	TICAM2	16227	3.63173e-05
Gene	IGFBP3	12948	3.62151e-05
Gene	SERPINC1	10396	3.6207e-05
Gene	GAST	7707	3.61077e-05
Gene	MMP12	18053	3.59368e-05
Gene	TNFSF10	1252	3.58562e-05
Gene	IL17RA	6858	3.57352e-05
Gene	TNFRSF14	9235	3.56985e-05
Gene	HAMP	18461	3.54793e-05
Gene	THBD	12283	3.54369e-05
Gene	PTGER4	5357	3.5423e-05
Gene	BMP4	1387	3.54056e-05
Gene	F2RL1	4776	3.53409e-05
Gene	LAMB1	684	3.53263e-05
Gene	FYN	9102	3.52228e-05
Gene	PRKCB	5575	3.5162e-05
Gene	CYSLTR2	3915	3.51356e-05
Gene	ADORA2B	5512	3.51026e-05
Gene	DPP4	9842	3.47982e-05
Gene	LTB4R	14048	3.4767e-05
Gene	MAP2K7	14212	3.47445e-05
Gene	CREM	3050	3.47183e-05
Gene	THY1	4026	3.46891e-05
Gene	HIF1A	17295	3.46703e-05
Gene	OCLN	9167	3.46293e-05
Gene	NFATC2	13940	3.45942e-05
Gene	PDGFRA	1996	3.45579e-05
Gene	BMP2	12574	3.45018e-05
Gene	IFIH1	2740	3.44875e-05
Gene	GHR	19215	3.44152e-05
Gene	RELB	613	3.43683e-05
Gene	TNFRSF12A	7330	3.43388e-05
Gene	OVAL	26562	3.43363e-05
Gene	PRLR	19177	3.43105e-05
Gene	MX1	14289	3.42892e-05
Gene	TNFSF12	4490	3.42626e-05
Gene	TNFSF14	18351	3.42444e-05
Gene	TTR	1131	3.41792e-05
Gene	TBXA2R	15249	3.41333e-05
Gene	TNFSF4	3905	3.41296e-05
Gene	CDH2	3319	3.40924e-05
Gene	TRAF1	11737	3.40722e-05
Gene	RAF1	1651	3.40414e-05
Gene	TXN	11861	3.40358e-05
Gene	PTGER1	4427	3.40077e-05
Gene	CHRM1	5681	3.39423e-05
Gene	CCKBR	8136	3.39359e-05
Gene	SLC7A5	2370	3.39092e-05
Gene	EDN2	11431	3.38446e-05
Gene	FKBP5	17585	3.38187e-05
Gene	P4HB	7410	3.38103e-05
Gene	F2RL3	1500	3.38067e-05
Gene	NLRC4	14657	3.37453e-05
Gene	CASP4	15011	3.3705e-05
Gene	ITGA6	14896	3.36856e-05
Gene	XBP1	356	3.36665e-05
Gene	FCGR1A	10728	3.36487e-05
Gene	SNAI1	1334	3.36258e-05
Gene	FOXO1	12687	3.36077e-05
Gene	RORC	7347	3.3601e-05
Gene	GNAQ	4135	3.35903e-05
Gene	ACTB	9446	3.35774e-05
Gene	GRM5	5653	3.35408e-05
Gene	S100A8	10619	3.35407e-05
Gene	RSAD2	13090	3.35331e-05
Gene	MADCAM1	322	3.35016e-05
Gene	SPN	9789	3.34467e-05
Gene	E2F1	8989	3.34345e-05
Gene	BCL3	149	3.34101e-05
Gene	IL20RA	6415	3.33627e-05
Gene	NCAM1	18903	3.33483e-05
Gene	CD2	10781	3.33476e-05
Gene	GPR65	3226	3.33199e-05
Gene	GAS6	7756	3.33185e-05
Gene	MEFV	552	3.33113e-05
Gene	DDX58	12738	3.32884e-05
Gene	AFP	13906	3.32723e-05
Gene	SP1	7550	3.32633e-05
Gene	EOMES	15012	3.32552e-05
Gene	FABP1	4653	3.32522e-05
Gene	MSLN	13185	3.32345e-05
Gene	GHRL	8091	3.32248e-05
Gene	FCGR2B	9606	3.32076e-05
Gene	PIAS1	1558	3.31918e-05
Gene	XIAP	11147	3.31835e-05
Gene	IFNLR1	7412	3.3174e-05
Gene	OXTR	7130	3.31705e-05
Gene	FSTL1	4624	3.31423e-05
Gene	PLCB1	8306	3.31335e-05
Gene	TNIK	15528	3.31089e-05
Gene	APLP2	2727	3.31003e-05
Gene	ITGA4	14081	3.30888e-05
Gene	MAP3K7	10755	3.3056e-05
Gene	DEFB4A	5428	3.3055e-05
Gene	IL24	13418	3.30383e-05
Gene	NTSR1	11009	3.30227e-05
Gene	XPNPEP2	11123	3.30141e-05
Gene	PGF	17792	3.30055e-05
Gene	IL1RAP	6409	3.30034e-05
Gene	CSF1R	4121	3.29911e-05
Gene	CYLD	15176	3.2964e-05
Gene	GRM1	10021	3.29569e-05
Gene	ADAMTS3	4142	3.29244e-05
Gene	CYSLTR1	18752	3.29115e-05
Gene	CARM1	7243	3.29068e-05
Gene	MAG	13451	3.29063e-05
Gene	MLN	15023	3.28823e-05
Gene	SLC7A11	3841	3.28772e-05
Gene	RAB5A	3508	3.28763e-05
Gene	PSMB5	10108	3.28419e-05
Gene	RAB7A	3000	3.28338e-05
Gene	LCP2	84	3.28299e-05
Gene	MED1	5140	3.28041e-05
Gene	SLC3A2	12416	3.27741e-05
Gene	IRAK4	15120	3.27645e-05
Gene	MFGE8	3266	3.27613e-05
Gene	CD276	6785	3.27612e-05
Gene	EZR	10256	3.2757e-05
Gene	A1BG	2654	3.27429e-05
Gene	ITGA3	32	3.27183e-05
Gene	GPR68	17151	3.27126e-05
Gene	CD200R1	6107	3.27064e-05
Gene	PPIA	16494	3.26915e-05
Gene	CDH5	8844	3.26592e-05
Gene	NKX3-1	12920	3.26555e-05
Gene	IL36RN	13573	3.26519e-05
Gene	SLC16A1	17428	3.26471e-05
Gene	SLC15A1	12192	3.2638e-05
Gene	SLC7A8	6816	3.26361e-05
Gene	ETV4	6934	3.26214e-05
Gene	SLC16A3	18174	3.25949e-05
Gene	ENPEP	3022	3.25729e-05
Gene	SLC7A6	17941	3.25664e-05
Gene	ATP1B1	10416	3.25649e-05
Gene	L1CAM	10906	3.25649e-05
Gene	ETV1	15810	3.25592e-05
Gene	SLC16A4	10843	3.2544e-05
Gene	GBP5	10993	3.2541e-05
Gene	SLC7A7	14148	3.25375e-05
Gene	FLT3	1257	3.25335e-05
Gene	FAM3B	9520	3.25164e-05
Gene	HRC	1713	3.251e-05
Gene	FLT3LG	18374	3.25081e-05
Gene	EBF1	7018	3.25067e-05
Gene	SLC16A13	5990	3.25025e-05
Gene	PSMB1	2484	3.25003e-05
Gene	MEP1A	963	3.24963e-05
Gene	GNPTG	262	3.24926e-05
Gene	ATP1B3	4128	3.24905e-05
Gene	CTSZ	454	3.24901e-05
Gene	SLC45A3	10274	3.24848e-05
Gene	ERG	16173	3.24841e-05
Gene	AJAP1	12475	3.24821e-05
Gene	IGFBP7	4628	3.24814e-05
Gene	NPS	14221	3.2479e-05
Gene	CSH1	6509	3.24757e-05
Gene	SLC7A10	1746	3.24753e-05
Gene	ATP1B2	1576	3.24727e-05
Gene	PRCP	13601	3.24725e-05
Gene	ATF2	2834	3.24549e-05
Gene	RAG1	5025	3.24531e-05
Gene	LTBP1	14755	3.24518e-05
Gene	CD4	44	3.24489e-05
Gene	SLC16A8	6926	3.24468e-05
Gene	TFDP1	12001	3.24458e-05
Gene	FANCG	12546	3.2444e-05
Gene	PPIL2	8031	3.24422e-05
Gene	NFAT5	18025	3.24366e-05
Gene	MEP1B	3326	3.24349e-05
Gene	IFIT1	11271	3.24349e-05
Gene	CSH2	13543	3.24306e-05
Gene	VASP	1411	3.24087e-05
Gene	GC	16637	3.2408e-05
Gene	ARRB2	15740	3.24069e-05
Gene	STAT2	6477	3.23969e-05
Gene	NFIL3	4886	3.23892e-05
Gene	IKBKG	19259	3.23876e-05
Gene	TGOLN2	14830	3.23776e-05
Gene	CD36	15522	3.23766e-05
Gene	IRF4	12931	3.23722e-05
Gene	TNFAIP8	16853	3.23699e-05
Gene	LTB	16010	3.23676e-05
Gene	OAS1	14990	3.2361e-05
Gene	GBP1	10998	3.23549e-05
Gene	FAT1	15860	3.23533e-05
Gene	CD70	1406	3.23528e-05
Gene	IFIT3	11275	3.23497e-05
Gene	ISG15	12658	3.23495e-05
Gene	KTN1	13848	3.23405e-05
Gene	IFIT2	11276	3.234e-05
Gene	CD1D	10511	3.23382e-05
Gene	RCN1	92	3.23368e-05
Gene	VAV1	18497	3.23312e-05
Gene	HSPA4	5372	3.23221e-05
Gene	LTBR	894	3.23198e-05
Gene	IRAK2	1943	3.23169e-05
Gene	IL20RB	7441	3.2313e-05
Gene	PMEL	15700	3.23078e-05
Gene	ITGAE	2647	3.22938e-05
Gene	RBCK1	9303	3.22937e-05
Gene	PSMB9	11919	3.22864e-05
Gene	IFI44L	11065	3.22782e-05
Gene	OASL	2011	3.2278e-05
Gene	PTGES3	19082	3.22741e-05
Gene	PDCD1LG2	14172	3.22732e-05
Gene	NMB	13745	3.22722e-05
Gene	CCL15	19276	3.2267e-05
Gene	LAMP1	7898	3.22655e-05
Gene	GCGR	14481	3.22607e-05
Gene	LPAR6	12507	3.22557e-05
Gene	ZAP70	2981	3.22537e-05
Gene	P2RY2	6034	3.22521e-05
Gene	B3GAT1	17143	3.22518e-05
Gene	NTS	1910	3.22431e-05
Gene	F2RL2	4772	3.22324e-05
Gene	PSMB8	11924	3.22305e-05
Gene	NCR1	4393	3.22296e-05
Gene	XCL2	10419	3.22245e-05
Gene	NCR2	11560	3.22155e-05
Gene	OAS2	8698	3.22077e-05
Gene	TRIO	8397	3.21981e-05
Gene	NCOA1	14668	3.21979e-05
Gene	ADRA1D	12668	3.21956e-05
Gene	GNA11	110	3.21803e-05
Gene	KISS1	10287	3.21799e-05
Gene	P2RY6	18991	3.21757e-05
Gene	P2RY1	5528	3.2163e-05
Gene	PTGFR	11067	3.21599e-05
Gene	ERBB2	3352	3.21597e-05
Gene	PRKACB	11057	3.21589e-05
Gene	SLC9A3R1	2566	3.21568e-05
Gene	TAC3	19191	3.21568e-05
Gene	CLEC1A	7304	3.21551e-05
Gene	DKC1	10803	3.21531e-05
Gene	KISS1R	1082	3.21523e-05
Gene	NCOA2	15549	3.21518e-05
Gene	HCRT	4462	3.21514e-05
Gene	ANPEP	5081	3.21498e-05
Gene	NPFFR2	5813	3.21453e-05
Gene	GPR132	7506	3.21446e-05
Gene	GPR4	6762	3.21441e-05
Gene	GPR143	16323	3.21439e-05
Gene	GRP	1970	3.2143e-05
Gene	LILRB2	13399	3.21342e-05
Gene	GRPR	12817	3.21287e-05
Gene	PLCB4	12521	3.21279e-05
Gene	AVPR1A	5000	3.21273e-05
Gene	LPAR4	15931	3.21273e-05
Gene	GNRHR	825	3.21267e-05
Gene	MALT1	6728	3.21257e-05
Gene	KALRN	1244	3.21254e-05
Gene	PLCG1	1330	3.21253e-05
Gene	GHSR	1251	3.21231e-05
Gene	PROK1	3429	3.21224e-05
Gene	ARHGEF25	8138	3.21196e-05
Gene	NMBR	2050	3.21185e-05
Gene	UTS2B	8510	3.21174e-05
Gene	GPR39	7372	3.21174e-05
Gene	CHRM5	13205	3.21172e-05
Gene	AVPR1B	10267	3.21157e-05
Gene	FFAR2	18509	3.21156e-05
Gene	GNRH2	1415	3.21154e-05
Gene	NPFF	3192	3.2114e-05
Gene	P2RY10	169	3.21134e-05
Gene	FFAR3	7453	3.21125e-05
Gene	CCKAR	4619	3.21125e-05
Gene	UTS2R	7063	3.21124e-05
Gene	FFAR1	1444	3.21096e-05
Gene	TACR2	11612	3.21084e-05
Gene	HCRTR1	14569	3.2107e-05
Gene	TRHR	17011	3.21062e-05
Gene	HCRTR2	18664	3.21061e-05
Gene	QRFP	19499	3.21061e-05
Gene	QRFPR	13726	3.21048e-05
Gene	NTSR2	5438	3.21035e-05
Gene	TACR3	5407	3.21012e-05
Gene	LTB4R2	17624	3.2101e-05
Gene	MLNR	512	3.21004e-05
Gene	PROKR2	467	3.21003e-05
Gene	GPRC6A	5961	3.20987e-05
Gene	BRS3	11048	3.20978e-05
Gene	TUB	5582	3.20958e-05
Gene	P2RY11	7098	3.20944e-05
Gene	FFAR4	11212	3.2093e-05
Gene	IGFBP5	1060	3.209e-05
Gene	OPN4	11328	3.20888e-05
Gene	CFLAR	6244	3.20855e-05
Gene	NPFFR1	3724	3.20853e-05
Gene	PLCB3	17542	3.20849e-05
Gene	PLCB2	2234	3.20767e-05
Gene	BID	6684	3.20762e-05
Gene	PRKAR1B	14721	3.20761e-05
Gene	ADAMTS4	10458	3.20745e-05
Gene	PRKACG	12317	3.20742e-05
Gene	PRKAR2A	3071	3.20714e-05
Gene	ADAMTS5	4065	3.20711e-05
Gene	AGTRAP	6758	3.20485e-05
Gene	CHD9	18020	3.20408e-05
Gene	ENSG00000264813	14980	3.20378e-05
Gene	CYP11B2	7252	3.20329e-05
Gene	BCKDHA	3374	3.20208e-05
Gene	TOLLIP	6405	3.20203e-05
Gene	STC2	3011	3.20129e-05
Gene	IGFBP4	3356	3.20057e-05
Gene	TBL1X	490	3.20036e-05
Gene	HELZ2	16346	3.20006e-05
Gene	NCOA6	11908	3.19981e-05
Gene	VEGFC	18893	3.19855e-05
Gene	TBL1XR1	15820	3.19778e-05
Gene	CTSG	404	3.19766e-05
Gene	IRG1	12348	3.1972e-05
Gene	WFS1	833	3.19712e-05
Gene	CHUK	10982	3.19701e-05
Gene	MAS1	1700	3.19626e-05
Gene	HSP90B1	5059	3.19617e-05
Gene	CPB1	16333	3.19609e-05
Gene	GZMH	405	3.19546e-05
Gene	CPA3	4681	3.19514e-05
Gene	TGS1	2207	3.19392e-05
Gene	AP2M1	4445	3.1937e-05
Gene	C9orf3	11989	3.19351e-05
Gene	KLK3	6370	3.19339e-05
Gene	PRSS23	3823	3.19315e-05
Gene	CDKN2A	16450	3.19314e-05
Gene	SMARCD3	2482	3.19303e-05
Gene	LAMC1	2074	3.19213e-05
Gene	TRAF2	1482	3.19124e-05
Gene	AP2A1	9654	3.1907e-05
Gene	MAP3K1	14377	3.19006e-05
Gene	EVA1A	1057	3.18998e-05
Gene	FGG	8195	3.18903e-05
Gene	MAP3K14	19153	3.18882e-05
Gene	MUC1	19337	3.18874e-05
Gene	WNT5A	2915	3.18862e-05
Gene	QSOX1	10376	3.18811e-05
Gene	GAB1	2633	3.18745e-05
Gene	MITF	4620	3.18696e-05
Gene	SPARCL1	16202	3.18634e-05
Gene	LAMB2	15003	3.18622e-05
Gene	CASP2	6262	3.18604e-05
Gene	CALU	17309	3.1855e-05
Gene	TRADD	8590	3.1855e-05
Gene	APOA2	10456	3.18529e-05
Gene	MATN3	14501	3.18497e-05
Gene	FADD	5257	3.18455e-05
Gene	MAP4K4	8811	3.18432e-05
Gene	APOL1	6600	3.18394e-05
Gene	PPM1D	5703	3.18391e-05
Gene	MGAT4A	2980	3.18383e-05
Gene	CHRDL1	11325	3.18351e-05
Gene	FSTL3	153	3.18346e-05
Gene	TJP1	3890	3.18317e-05
Gene	SERPIND1	324	3.18308e-05
Gene	FAM20C	6972	3.18304e-05
Gene	ITIH2	9571	3.18281e-05
Gene	NUCB1	14742	3.18269e-05
Gene	MXRA8	15515	3.18262e-05
Gene	GPC3	13713	3.18179e-05
Gene	PNPLA2	8268	3.18117e-05
Gene	LMO4	11022	3.18069e-05
Gene	SERPINA10	2445	3.18061e-05
Gene	RFFL	7277	3.18055e-05
Gene	SPG7	3297	3.18053e-05
Gene	NR2F1	7251	3.18035e-05
Gene	GOLM1	13242	3.18029e-05
Gene	RIPK1	2182	3.18027e-05
Gene	FAM20A	18325	3.1802e-05
Gene	SCG2	5478	3.1802e-05
Gene	CHGB	12592	3.17989e-05
Gene	SERPINB5	13177	3.17962e-05
Gene	PTPRE	1831	3.17943e-05
Gene	MAP2K4	16004	3.17933e-05
Gene	DNAJC3	18529	3.17902e-05
Gene	VWA1	16327	3.17898e-05
Gene	TMEM132A	17	3.17889e-05
Gene	TRAF3	17902	3.17877e-05
Gene	CKAP4	12444	3.1787e-05
Gene	MBTPS1	8859	3.17864e-05
Gene	ADAM9	16495	3.17861e-05
Gene	SHISA5	4736	3.17802e-05
Gene	TNFRSF11A	18228	3.17795e-05
Gene	MTG1	7028	3.17758e-05
Gene	IL11RA	17769	3.17727e-05
Gene	KHSRP	14237	3.17716e-05
Gene	MEN1	8216	3.17715e-05
Gene	MAPKAPK2	10263	3.17705e-05
Gene	PRKCSH	18253	3.177e-05
Gene	SPP2	159	3.17684e-05
Gene	SCG3	571	3.17667e-05
Gene	BPIFB2	164	3.17662e-05
Gene	TANK	13523	3.17617e-05
Gene	SOCS7	19095	3.17599e-05
Gene	ITIH4	3134	3.17588e-05
Gene	ANO8	133	3.17561e-05
Gene	FGF23	1150	3.1755e-05
Gene	PIAS3	13552	3.17544e-05
Gene	DMP1	8548	3.17527e-05
Gene	PRKCI	4649	3.17497e-05
Gene	C4A	15394	3.17485e-05
Gene	PDIA6	14679	3.17468e-05
Gene	MEPE	16308	3.17456e-05
Gene	NOTUM	14951	3.17416e-05
Gene	PIDD1	8275	3.17409e-05
Gene	PARN	14987	3.17396e-05
Gene	CNTFR	12596	3.17386e-05
Gene	SOCS4	13865	3.1733e-05
Gene	CYR61	15497	3.17322e-05
Gene	LRPPRC	2253	3.17313e-05
Gene	IL17RC	4671	3.1731e-05
Gene	AMBN	6337	3.17303e-05
Gene	TAB3	12590	3.17276e-05
Gene	DCP2	13280	3.17266e-05
Gene	SPI1	839	3.17238e-05
Gene	ENAM	13954	3.17215e-05
Gene	AMTN	8560	3.17201e-05
Gene	AMELX	12896	3.1716e-05
Gene	CD1C	10510	3.17138e-05
Gene	BMP15	1702	3.17118e-05
Gene	CLEC3B	4695	3.17093e-05
Gene	MADD	6100	3.17064e-05
Gene	BAG4	4174	3.17054e-05
Gene	USP2	2210	3.17039e-05
Gene	TAB1	377	3.1701e-05
Gene	USP4	3069	3.16889e-05
Gene	FUCA2	5	3.16888e-05
Gene	EXOSC2	11379	3.16858e-05
Gene	TAB2	10342	3.16856e-05
Gene	MAP4K5	49	3.16825e-05
Gene	EXOSC8	13331	3.16824e-05
Gene	PSMA2	734	3.16822e-05
Gene	CRADD	17345	3.16805e-05
Gene	MAP4K3	2786	3.16762e-05
Gene	EXOSC3	7027	3.16758e-05
Gene	MAPKAPK3	15384	3.16738e-05
Gene	NSMAF	16040	3.16728e-05
Gene	PSMD12	9284	3.16703e-05
Gene	CLIP3	9843	3.16694e-05
Gene	PSMD7	536	3.16687e-05
Gene	KCTD13	17973	3.16677e-05
Gene	EXOSC9	12706	3.16666e-05
Gene	SPPL2A	2418	3.16635e-05
Gene	PSMF1	8298	3.16631e-05
Gene	PRTN3	1081	3.16625e-05
Gene	PSMB6	3405	3.16621e-05
Gene	RNF31	6427	3.16618e-05
Gene	TAX1BP1	13984	3.16608e-05
Gene	OTUD7B	18131	3.16593e-05
Gene	PSMA1	16184	3.16588e-05
Gene	MFI2	4723	3.16537e-05
Gene	PSMB7	2160	3.16512e-05
Gene	MMP17	9849	3.16503e-05
Gene	IL36A	2139	3.16488e-05
Gene	PSMB2	11595	3.16479e-05
Gene	MAP4K2	4510	3.16471e-05
Gene	PSMC4	127	3.16446e-05
Gene	EXOSC6	15487	3.16441e-05
Gene	PSMD5	295	3.16438e-05
Gene	IL36B	2140	3.16422e-05
Gene	NRK	17176	3.16419e-05
Gene	SMPD3	538	3.16415e-05
Gene	EXOSC5	603	3.16392e-05
Gene	PSMB3	19246	3.16375e-05
Gene	PSMD9	17402	3.16358e-05
Gene	USP21	10460	3.16349e-05
Gene	EXOSC4	6454	3.16341e-05
Gene	DIS3	12391	3.16312e-05
Gene	PSMC6	15652	3.16284e-05
Gene	SPPL2B	18733	3.16239e-05
Gene	PSMD2	6017	3.1623e-05
Gene	SHARPIN	14302	3.16227e-05
Gene	PSMD14	14846	3.16185e-05
Gene	PSMD11	2387	3.16159e-05
Gene	B7RP1	8414	3.16141e-05
Gene	ICOSL	19251	3.16141e-05
Gene	SMPD2	2051	3.16055e-05
Gene	PSMA7	11084	3.16027e-05
Gene	PSMC2	15138	3.16023e-05
Gene	HDAC3	5373	3.15999e-05
Gene	EXOSC1	11087	3.15994e-05
Gene	PSMD10	488	3.15938e-05
Gene	ENSG00000259680	18544	3.15937e-05
Gene	PSMB11	14797	3.15934e-05
Gene	PSMA3	417	3.15927e-05
Gene	PSMD4	10667	3.1591e-05
Gene	EXOSC7	3072	3.15895e-05
Gene	PSMA8	6111	3.15865e-05
Gene	SHFM1	18999	3.15765e-05
Gene	PSMC1	2307	3.157e-05
Gene	MT-CO2	10015	3.15679e-05
Gene	IGHV3-11	18774	3.15673e-05
Gene	RAB11A	2431	3.15447e-05
Gene	PSMD1	5959	3.15328e-05
Gene	ELAVL1	14670	3.15179e-05
Gene	PPP2R1A	7171	3.14683e-05
Gene	GNB2L1	16831	3.1443e-05
Gene	LTF	1004	3.13389e-05
Gene	HLA-DQB1	11933	3.11459e-05
Gene	HLA-B	15514	3.10646e-05
Gene	UBC	17445	3.09492e-05
Gene	UBB	5525	3.09243e-05
Gene	STS	489	3.08995e-05
Gene	RPS27A	3470	3.071e-05
Gene	UBA52	14992	3.06418e-05
Gene	HLA-DQA1	8408	3.06013e-05
Gene	VIM	17634	3.05176e-05
Gene	GSTM1	6149	3.04533e-05
Gene	JUND	1712	3.00796e-05
Gene	INSR	5449	2.98923e-05
Gene	IFNL3	15953	2.98531e-05
Gene	ATP7B	1292	2.96906e-05
Gene	SH2B3	8983	2.9674e-05
Gene	LOX	973	2.94517e-05
Gene	NPHS1	12587	2.93695e-05
Gene	COL1A2	4838	2.91423e-05
Gene	TRPV1	19952	2.90757e-05
Gene	LBP	474	2.87695e-05
Gene	HSPB1	1515	2.87008e-05
Gene	THBS1	2227	2.85181e-05
Gene	TRPA1	2487	2.82163e-05
Gene	FGF15	26430	2.81845e-05
Gene	MIR100	21166	2.81781e-05
Gene	FASN	5516	2.80486e-05
Gene	TIMP3	3142	2.80422e-05
Gene	REN2	26587	2.79421e-05
Gene	CXCL15	26393	2.79078e-05
Gene	DDIT3	17716	2.78912e-05
Gene	KLK1	5213	2.78723e-05
Gene	CTNNB1	8881	2.77264e-05
Gene	ABCB4	3092	2.76792e-05
Gene	PDE4B	7781	2.76725e-05
Gene	NOX4	2691	2.7667e-05
Gene	CRHR2	8550	2.74797e-05
Gene	HSPD1	13268	2.74349e-05
Gene	SCD1	20845	2.74303e-05
Gene	SLC22A3	3636	2.74016e-05
Gene	AGTR1A	24814	2.73552e-05
Gene	RAC1	9289	2.72474e-05
Gene	GATM	14036	2.7204e-05
Gene	NECTIN2	19651	2.71944e-05
Gene	HSPA5	7121	2.71904e-05
Gene	RBP4	11207	2.7182e-05
Gene	ACSL1	16677	2.71732e-05
Gene	ABCB1A	23129	2.70907e-05
Gene	UCN	4689	2.70696e-05
Gene	PRNP	12664	2.70462e-05
Gene	KRT18	13253	2.70238e-05
Gene	MIR34A	19707	2.70052e-05
Gene	PCK1	6768	2.69687e-05
Gene	MAOB	12451	2.69497e-05
Gene	GCLC	927	2.69127e-05
Gene	ALDH2	2393	2.68851e-05
Gene	EPHX1	18890	2.68252e-05
Gene	NEIL1	9148	2.68201e-05
Gene	ARG2	2404	2.68186e-05
Gene	CHRNA7	15909	2.67087e-05
Gene	INS2	26469	2.6698e-05
Gene	PDGFD	13568	2.66972e-05
Gene	CYP2C19	11178	2.66246e-05
Gene	PRKCD	13766	2.6595e-05
Gene	FCGR3B	17134	2.65193e-05
Gene	CYP2D6	9857	2.65035e-05
Gene	PPARD	6099	2.64123e-05
Gene	ITGB6	3988	2.6396e-05
Gene	CS	8672	2.63686e-05
Gene	MIR29C	21223	2.63674e-05
Gene	FGFR2	15999	2.63412e-05
Gene	ATP1A1	17605	2.63053e-05
Gene	SMAD3	7869	2.63027e-05
Gene	MBL2	11753	2.63026e-05
Gene	FAM13A	2871	2.62757e-05
Gene	CYCS	5811	2.62613e-05
Gene	TFF3	17009	2.62583e-05
Gene	DSP	12728	2.62459e-05
Gene	ERAP1	4786	2.60474e-05
Gene	MAPT	8536	2.60388e-05
Gene	HNMT	3813	2.60362e-05
Gene	ENO1	1090	2.60335e-05
Gene	PFKFB3	17533	2.602e-05
Gene	HSPA9	4831	2.60022e-05
Gene	EIF4EBP1	8529	2.59905e-05
Gene	BAMBI	12035	2.59594e-05
Gene	ADRB3	8821	2.59587e-05
Gene	CHRNB2	10563	2.59482e-05
Gene	CES1	9841	2.59478e-05
Gene	SLC30A10	10218	2.59114e-05
Gene	CYP27A1	2083	2.58743e-05
Gene	KRT8	17738	2.58462e-05
Gene	CELA2A	9732	2.58359e-05
Gene	MIR192	21209	2.57866e-05
Gene	PLA2G7	3617	2.57689e-05
Gene	TRPV4	15855	2.57641e-05
Gene	CACNA2D1	9367	2.56856e-05
Gene	HAVCR1	8919	2.56665e-05
Gene	GJA1	3955	2.56546e-05
Gene	RAB32	10352	2.56013e-05
Gene	TNIP1	6612	2.55834e-05
Gene	IL1RL1	1066	2.55714e-05
Gene	MBP	14192	2.55713e-05
Gene	CIDEA	6797	2.55455e-05
Gene	PROCR	448	2.5505e-05
Gene	SERPINA6	8743	2.5496e-05
Gene	ARNT	9596	2.54915e-05
Gene	NAT2	4132	2.54843e-05
Gene	SLC22A8	8232	2.54826e-05
Gene	RRM2B	1650	2.54527e-05
Gene	MIR130A	21190	2.54377e-05
Gene	CARTPT	4789	2.54229e-05
Gene	OBP3	26559	2.5398e-05
Gene	ARHGDIB	898	2.53785e-05
Gene	SFPQ	9423	2.53754e-05
Gene	NR4A1	17418	2.53732e-05
Gene	TNFRSF13B	2376	2.53176e-05
Gene	VTN	813	2.53067e-05
Gene	TGFBR1	11940	2.52999e-05
Gene	MIR503	22363	2.52967e-05
Gene	CYP1B1	18757	2.52956e-05
Gene	IKZF1	7732	2.52652e-05
Gene	MDM2	2060	2.52404e-05
Gene	LUM	3180	2.51895e-05
Gene	WNT3A	4046	2.51787e-05
Gene	PAPPA	7656	2.51701e-05
Gene	ORMDL3	13691	2.51692e-05
Gene	SERPINH1	17159	2.51689e-05
Gene	ABCG5	2250	2.51631e-05
Gene	CACNA1C	3151	2.51518e-05
Gene	EFNB1	264	2.51492e-05
Gene	COL5A2	11921	2.51375e-05
Gene	GADD45A	11102	2.51365e-05
Gene	BGLAP	10527	2.51321e-05
Gene	C1QB	6355	2.51274e-05
Gene	HLA-DRB5	11937	2.51271e-05
Gene	MIR130B	20349	2.51032e-05
Gene	UCP1	2634	2.50969e-05
Gene	CPT1A	3081	2.50824e-05
Gene	VDR	17679	2.50806e-05
Gene	ATP7A	9002	2.50598e-05
Gene	ACLY	1779	2.50592e-05
Gene	APOC1	18224	2.50437e-05
Gene	CDC42	14444	2.50301e-05
Gene	SCNN1G	5082	2.50163e-05
Gene	ACP5	18338	2.50161e-05
Gene	DPYD	10928	2.49657e-05
Gene	PSEN1	7301	2.49598e-05
Gene	ALOX15	18060	2.49427e-05
Gene	MIR218-2	26038	2.4917e-05
Gene	GSTT1	19575	2.48915e-05
Gene	SAT1	12640	2.47938e-05
Gene	APCS	1863	2.47774e-05
Gene	LRP2	2776	2.47682e-05
Gene	MDH1	17304	2.47445e-05
Gene	TAGLN2	10488	2.47421e-05
Gene	UNC93B1	845	2.47417e-05
Gene	HK2	4330	2.47068e-05
Gene	CA3	4084	2.46635e-05
Gene	GCH1	16460	2.46574e-05
Gene	SRSF1	2123	2.4652e-05
Gene	MKI67	10597	2.46392e-05
Gene	PRPF8	18081	2.46379e-05
Gene	NPTN	4319	2.46245e-05
Gene	CCT3	4632	2.46221e-05
Gene	LAMC2	2836	2.4615e-05
Gene	LHB	611	2.46125e-05
Gene	ALDH6A1	17761	2.46101e-05
Gene	CCT5	3826	2.46097e-05
Gene	UST5R	26664	2.45933e-05
Gene	ABCC1	14372	2.45663e-05
Gene	PLCG2	19125	2.45436e-05
Gene	IGF1R	3252	2.44669e-05
Gene	CLIC1	12077	2.44626e-05
Gene	CCT7	2054	2.44578e-05
Gene	MT2A	1378	2.44227e-05
Gene	AQP1	6115	2.44068e-05
Gene	GPX3	13252	2.43656e-05
Gene	AGTR1B	26347	2.43604e-05
Gene	NTRK2	3706	2.43591e-05
Gene	SCNN1B	9004	2.43572e-05
Gene	FLT1	3944	2.43506e-05
Gene	THAS	26651	2.43384e-05
Gene	HFE	16347	2.4329e-05
Gene	TH	12965	2.43253e-05
Gene	ZFHX3	3281	2.43115e-05
Gene	CPE	14758	2.4298e-05
Gene	ME1	10825	2.42965e-05
Gene	THG1L	984	2.42874e-05
Gene	SERPING1	3740	2.42809e-05
Gene	ACACB	8565	2.42578e-05
Gene	SIGMAR1	3705	2.42355e-05
Gene	PHACTR1	7590	2.42059e-05
Gene	PCOLCE	720	2.41835e-05
Gene	KLF5	12373	2.41811e-05
Gene	MYB	8468	2.41778e-05
Gene	AKR1C3	12868	2.41641e-05
Gene	CYP4A10	24331	2.41552e-05
Gene	PEX11A	5079	2.41526e-05
Gene	RGS2	1108	2.41507e-05
Gene	RELN	15203	2.41502e-05
Gene	CXCL14	8214	2.41491e-05
Gene	AOC1	16071	2.41479e-05
Gene	EIF2S1	1932	2.4136e-05
Gene	MMP14	5846	2.41219e-05
Gene	ODC1	1072	2.41092e-05
Gene	ECHS1	10574	2.41022e-05
Gene	MIR215	22734	2.40816e-05
Gene	SLC13A4	4840	2.40699e-05
Gene	MT1A	18745	2.40577e-05
Gene	MET	6569	2.40558e-05
Gene	MIR30B	21226	2.40552e-05
Gene	GLUL	5824	2.40428e-05
Gene	HSP90AB1	11225	2.40408e-05
Gene	PLOD2	3969	2.40384e-05
Gene	MIR30C-1	26504	2.40331e-05
Gene	MIR764	26542	2.40331e-05
Gene	SLC30A4	2421	2.40326e-05
Gene	WDR12	2273	2.40264e-05
Gene	PDE4D	8985	2.40241e-05
Gene	TPM1	9551	2.40227e-05
Gene	KITL	25640	2.40221e-05
Gene	BAG3	10709	2.40215e-05
Gene	HSPH1	6674	2.40211e-05
Gene	VAV3	10905	2.4021e-05
Gene	HOXD11	1557	2.40194e-05
Gene	ARHGDIA	3336	2.40067e-05
Gene	RGS5	17106	2.40014e-05
Gene	RAD50	12572	2.39964e-05
Gene	PLPP3	19880	2.39938e-05
Gene	GSDMB	16220	2.39836e-05
Gene	PTCH1	7805	2.39793e-05
Gene	CYP2C8	11169	2.39791e-05
Gene	ADCYAP1R1	19249	2.39787e-05
Gene	MTCL1	9756	2.39759e-05
Gene	FXYD2	4399	2.39721e-05
Gene	DCXR	5408	2.3966e-05
Gene	CTSS	10692	2.39604e-05
Gene	GJA4	8813	2.39577e-05
Gene	RANBP1	15639	2.39517e-05
Gene	CES1G	26375	2.39449e-05
Gene	SCGB3A2	4780	2.39383e-05
Gene	HDGF	10518	2.39344e-05
Gene	PYHIN1	10499	2.39255e-05
Gene	KIF3A	14729	2.39201e-05
Gene	TGM2	10109	2.39199e-05
Gene	SFTPD	11368	2.39133e-05
Gene	KPNB1	4295	2.39128e-05
Gene	CTNNA3	15077	2.39121e-05
Gene	RNASE3	5302	2.39083e-05
Gene	DNAH5	3014	2.39073e-05
Gene	PON2	694	2.39067e-05
Gene	SLC17A2	12411	2.39066e-05
Gene	GTF3A	12959	2.38977e-05
Gene	CDHR3	7263	2.38974e-05
Gene	ALDH1L1	3535	2.38973e-05
Gene	SPRR2B	10627	2.38972e-05
Gene	AQP7	4905	2.38972e-05
Gene	MIR766	21275	2.38939e-05
Gene	ABO	19182	2.38935e-05
Gene	DNAJC7	15867	2.38907e-05
Gene	IPO7	12717	2.38874e-05
Gene	EIF4A1	4493	2.38874e-05
Gene	TRIM5	12763	2.38838e-05
Gene	RAN	17644	2.38825e-05
Gene	MIR505	21262	2.38812e-05
Gene	GRPEL1	2978	2.38799e-05
Gene	ARAP3	1197	2.38735e-05
Gene	CCL3L1	20840	2.38669e-05
Gene	MAZ	558	2.38665e-05
Gene	ARHGAP4	10900	2.38629e-05
Gene	U2AF1	21362	2.38623e-05
Gene	MUC7	15903	2.38579e-05
Gene	EEFSEC	1836	2.38579e-05
Gene	NUTF2	522	2.38561e-05
Gene	SRF	3046	2.38466e-05
Gene	KIR3DL1	13396	2.38369e-05
Gene	EIF3B	9887	2.38202e-05
Gene	ILF2	10044	2.38171e-05
Gene	SCNN1A	9795	2.38158e-05
Gene	WDR36	16688	2.38116e-05
Gene	NUP88	18062	2.38112e-05
Gene	TAF9	12911	2.38105e-05
Gene	RAB11B	7918	2.3802e-05
Gene	YY1	2494	2.37897e-05
Gene	EIF6	11849	2.37851e-05
Gene	EMG1	18415	2.37691e-05
Gene	MIR375	23514	2.37563e-05
Gene	AFF4	3043	2.37326e-05
Gene	DUSP5	10810	2.37192e-05
Gene	CR1	10251	2.37104e-05
Gene	RAI1	7032	2.36931e-05
Gene	MIR146B	19693	2.36931e-05
Gene	ALYREF	16634	2.36898e-05
Gene	SF3A3	11537	2.36882e-05
Gene	COPS6	5475	2.36815e-05
Gene	SRSF9	924	2.36809e-05
Gene	SNRPD3	335	2.36551e-05
Gene	SIX2	5513	2.36199e-05
Gene	ABCG8	3468	2.36025e-05
Gene	MIR296	21388	2.36004e-05
Gene	ALPK1	15460	2.35989e-05
Gene	ECE1	11926	2.35899e-05
Gene	HMGB2	4748	2.35485e-05
Gene	SMAD2	2477	2.35469e-05
Gene	VEGFAA	26665	2.35419e-05
Gene	SLC22A1	10232	2.35338e-05
Gene	GLP1R	11600	2.35337e-05
Gene	GNMT	11484	2.35282e-05
Gene	CD9	13154	2.35225e-05
Gene	ENPP1	9897	2.3518e-05
Gene	VLDLR	13101	2.35137e-05
Gene	MIR124A-3	26487	2.34983e-05
Gene	DHCR7	9205	2.34924e-05
Gene	FTO	16445	2.34654e-05
Gene	STK39	9269	2.34654e-05
Gene	PRKCH	7530	2.3457e-05
Gene	ATP6	19980	2.34438e-05
Gene	TMEM18	3858	2.34361e-05
Gene	CYB5A	8624	2.34338e-05
Gene	ATP1A2	9929	2.34302e-05
Gene	LGALS3BP	2594	2.34285e-05
Gene	F12	1767	2.34285e-05
Gene	FTL	12323	2.34276e-05
Gene	ITM2B	12531	2.34242e-05
Gene	HADH	18557	2.3411e-05
Gene	PCSK5	17650	2.34085e-05
Gene	CR2	10252	2.34012e-05
Gene	GJC1	16066	2.3396e-05
Gene	PEMT	1886	2.33902e-05
Gene	CYP3A5	715	2.33883e-05
Gene	STK11	7177	2.33876e-05
Gene	TRPM7	6802	2.33779e-05
Gene	GFPT1	9432	2.33743e-05
Gene	SLC6A2	560	2.33696e-05
Gene	SLC9A3R2	15924	2.33671e-05
Gene	MMUT	21289	2.33664e-05
Gene	F11	14639	2.3363e-05
Gene	ADH1B	5692	2.33628e-05
Gene	WNK4	1461	2.33615e-05
Gene	MC2R	7943	2.33614e-05
Gene	ESR2	8834	2.33586e-05
Gene	ORAI1	18958	2.33532e-05
Gene	TBC1D1	2334	2.33529e-05
Gene	AKAP1	18724	2.33527e-05
Gene	ADD1	2947	2.33524e-05
Gene	ACADM	11080	2.33521e-05
Gene	STIM1	18717	2.33504e-05
Gene	SUCLG2	16484	2.33475e-05
Gene	CYP26B1	3	2.33474e-05
Gene	PPARGC1B	6259	2.33459e-05
Gene	KCNMB1	3605	2.33451e-05
Gene	GJA5	19307	2.3345e-05
Gene	LOXL1	2438	2.33441e-05
Gene	TRPC5	2600	2.33433e-05
Gene	CLCNKA	7850	2.334e-05
Gene	GSTT2	19721	2.33399e-05
Gene	SIRT3	13171	2.33378e-05
Gene	APCDD1	9174	2.3337e-05
Gene	CYP2R1	8035	2.33346e-05
Gene	PCSK1	5837	2.33339e-05
Gene	PLIN1	5078	2.33314e-05
Gene	TRPC3	12701	2.33294e-05
Gene	GSTA5	11103	2.33266e-05
Gene	KCTD15	15301	2.33254e-05
Gene	ETFDH	16824	2.33236e-05
Gene	LACTB	2434	2.33229e-05
Gene	GAS7	15910	2.33213e-05
Gene	ANKS6	4896	2.33183e-05
Gene	KCNJ1	13511	2.33174e-05
Gene	ADAMTS1	4064	2.33085e-05
Gene	HOXB5	1188	2.33072e-05
Gene	TPI1	912	2.33066e-05
Gene	UQCRC2	3275	2.3304e-05
Gene	MIR376C	23162	2.33037e-05
Gene	AGRP	4350	2.33034e-05
Gene	ZBTB7B	15862	2.33006e-05
Gene	PPM1L	16376	2.33004e-05
Gene	GP1BA	7553	2.33003e-05
Gene	RAB21	2302	2.32992e-05
Gene	MIR30C2	20571	2.32991e-05
Gene	FGGY	11153	2.3298e-05
Gene	DHCR24	11168	2.32978e-05
Gene	OXSR1	6176	2.32971e-05
Gene	NEGR1	9496	2.32951e-05
Gene	FAAH	1300	2.32948e-05
Gene	ENTPD6	12215	2.32944e-05
Gene	NEDD4L	14450	2.32904e-05
Gene	UCP3	7086	2.32901e-05
Gene	PACS1	6510	2.32862e-05
Gene	SLC6A18	7065	2.32862e-05
Gene	MTCH2	5400	2.32849e-05
Gene	MIR302C	25332	2.3284e-05
Gene	ATPAF1	18092	2.32829e-05
Gene	ATP2B3	2723	2.32823e-05
Gene	BACE1	6663	2.32796e-05
Gene	MCPT1	26481	2.32783e-05
Gene	MOXD2	26552	2.32783e-05
Gene	MIR942	19714	2.32777e-05
Gene	REG3G	3473	2.32761e-05
Gene	VSNL1	14610	2.32751e-05
Gene	SH2B1	6874	2.32682e-05
Gene	TFAM	16581	2.32664e-05
Gene	MIR153	24776	2.32659e-05
Gene	ZFR2	2627	2.32625e-05
Gene	GNPDA2	4606	2.32586e-05
Gene	COX7C	16787	2.32578e-05
Gene	RMST	20636	2.32577e-05
Gene	INPP5E	11255	2.32571e-05
Gene	NHLH2	10792	2.32521e-05
Gene	MIR184	22638	2.32478e-05
Gene	SUCLA2	12549	2.32473e-05
Gene	TMEM67	15093	2.32471e-05
Gene	WWOX	18010	2.32453e-05
Gene	TPP1	5023	2.32424e-05
Gene	DPYSL2	5968	2.32411e-05
Gene	BIN1	6535	2.32369e-05
Gene	TRIB1	6212	2.32247e-05
Gene	ZNF169	13858	2.32235e-05
Gene	KRT7	7542	2.32218e-05
Gene	CALM1	9385	2.3209e-05
Gene	IQCK	7181	2.32061e-05
Gene	EPHA1	3652	2.32027e-05
Gene	MRAS	4251	2.32017e-05
Gene	PICALM	13591	2.32005e-05
Gene	CDKN2B	3702	2.32002e-05
Gene	SLC47A1	3403	2.31993e-05
Gene	ABCA7	2651	2.3195e-05
Gene	AMFR	4333	2.31946e-05
Gene	ARC	9338	2.31926e-05
Gene	ATP5F1A	19979	2.31839e-05
Gene	PSEN2	10195	2.31805e-05
Gene	TREM2	11566	2.31628e-05
Gene	CYP46A1	2413	2.31596e-05
Gene	CASS4	9814	2.31433e-05
Gene	PGRMC1	491	2.31409e-05
Gene	NCSTN	4549	2.31313e-05
Gene	SLC30A6	12648	2.31306e-05
Gene	ZC3HC1	9555	2.3126e-05
Gene	DDAH2	12079	2.31246e-05
Gene	CD2AP	9686	2.31239e-05
Gene	ABI3	801	2.31172e-05
Gene	MIR708	19713	2.31075e-05
Gene	TOMM40	16001	2.3105e-05
Gene	MS4A4A	8342	2.31018e-05
Gene	PCDH11X	11562	2.30959e-05
Gene	MXI1	7688	2.30956e-05
Gene	SNAR-I	25897	2.30931e-05
Gene	ATP7	26354	2.30822e-05
Gene	CTR1B	26391	2.30822e-05
Gene	CTR1C	26392	2.30822e-05
Gene	MIR3622B	26516	2.30822e-05
Gene	MIR4467	26518	2.30822e-05
Gene	GAPDHS	674	2.30804e-05
Gene	HECTD4	17747	2.30722e-05
Gene	CNNM2	10870	2.30692e-05
Gene	LIPA	8235	2.3064e-05
Gene	MRPS6	14363	2.30331e-05
Gene	RASAL1	17755	2.30283e-05
Gene	JCAD	20496	2.30225e-05
Gene	CALB1	3059	2.30221e-05
Gene	LMOD1	10308	2.30116e-05
Gene	ANKS1A	9823	2.30101e-05
Gene	TCF21	10434	2.30085e-05
Gene	HOXA11	22	2.3008e-05
Gene	GLIS2	2519	2.30043e-05
Gene	WNT4	4296	2.29968e-05
Gene	ADTRP	930	2.29907e-05
Gene	ADAMTS7	13250	2.29766e-05
Gene	MT4	521	2.29657e-05
Gene	IFT122	4712	2.29579e-05
Gene	HHIPL1	7651	2.29571e-05
Gene	NEK8	3303	2.29493e-05
Gene	SV2B	13698	2.29469e-05
Gene	LY6G	26479	2.29259e-05
Gene	KSR2	15078	2.29258e-05
Gene	TTC21B	1306	2.29214e-05
Gene	RPGRIP1L	12742	2.29138e-05
Gene	CD81	2741	2.28473e-05
Gene	THBS2	10196	2.28204e-05
Gene	HLA-DPA1	15259	2.28045e-05
Gene	CCS	17228	2.28015e-05
Gene	UBE2L3	15601	2.2795e-05
Gene	MS4A1	17116	2.27858e-05
Gene	COX17	2280	2.27787e-05
Gene	ICOS	6738	2.27733e-05
Gene	IFNA	19561	2.2726e-05
Gene	KIF1A	17317	2.27154e-05
Gene	ZFP57	16409	2.27007e-05
Gene	KIF5B	5738	2.2639e-05
Gene	TGFA	4604	1.24061e-05
Gene	NOS1	18712	1.10328e-05
Gene	ADORA2A	8168	1.00362e-05
Gene	NR1H4	17678	9.9996e-06
Gene	CFD	7784	9.69812e-06
Gene	ABCC2	10989	8.7356e-06
Gene	SLC9A1	2803	8.50896e-06
Gene	MT2	23125	8.39266e-06
Gene	IL6RA	24503	8.23315e-06
Gene	MIF	329	8.22377e-06
Gene	TRP53	19576	7.73676e-06
Gene	ATP2A2	17381	7.61253e-06
Gene	XDH	12662	7.52626e-06
Gene	INS1	20304	7.16992e-06
Gene	LGALS3	1808	7.04867e-06
Gene	PDGFA	9084	6.62777e-06
Gene	NRG1	14598	6.58133e-06
Gene	MIR10B	21169	6.46909e-06
Gene	SULT1E1	827	6.41622e-06
Gene	ASIC1	869	6.21972e-06
Gene	ITGB2	14191	6.2159e-06
Gene	VIP	10296	6.20872e-06
Gene	ABCB1	18728	6.07198e-06
Gene	CCR6	20090	5.95934e-06
Gene	COL2A1	12861	5.90005e-06
Gene	SLC22A5	1385	5.77115e-06
Gene	CCL9	25322	5.69177e-06
Gene	CYP2C9	2254	5.65803e-06
Gene	WT1	7705	5.53693e-06
Gene	CCL24	15583	5.51699e-06
Gene	CCL12	26366	5.43709e-06
Gene	ATG5	10708	5.42386e-06
Gene	FGF1	18972	5.36339e-06
Gene	EPHX2	16992	5.23697e-06
Gene	DMD	10029	5.18891e-06
Gene	DES	11752	5.11567e-06
Gene	GFAP	18332	5.10516e-06
Gene	MT1	24102	5.08402e-06
Gene	IRGM	16887	5.0719e-06
Gene	PPARGC1A	2962	5.00844e-06
Gene	SLC22A4	238	4.97839e-06
Gene	PLA2G2A	14465	4.96068e-06
Gene	ID3	11872	4.92108e-06
Gene	GSR	598	4.88783e-06
Gene	BRD4	2705	4.75966e-06
Gene	CYP27B1	876	4.69998e-06
Gene	PPP3CA	13787	4.68953e-06
Gene	AIFM1	4173	4.67469e-06
Gene	MYLK	9812	4.67105e-06
Gene	GCLM	10941	4.66902e-06
Gene	ALOX12	1635	4.65746e-06
Gene	MVK	17540	4.63738e-06
Gene	ALPL	11914	4.62755e-06
Gene	ATG7	9076	4.58252e-06
Gene	PDGFB	7633	4.54619e-06
Gene	TNFSF15	11768	4.45617e-06
Gene	GRIN2B	18656	4.40918e-06
Gene	HNF1A	2009	4.38583e-06
Gene	VNN1	10439	4.36143e-06
Gene	PTPN2	6188	4.35552e-06
Gene	VDAC1	3038	4.26699e-06
Gene	MIR183	21849	4.26249e-06
Gene	MIR10A	22387	4.23058e-06
Gene	PRKAA2	11160	4.19662e-06
Gene	NTRK1	17042	4.1189e-06
Gene	NRIP1	14439	4.09072e-06
Gene	PIK3CG	9670	4.0658e-06
Gene	SLC31A1	11797	4.04048e-06
Gene	LY86	12746	4.03626e-06
Gene	ITGB3	17858	4.03091e-06
Gene	CRHR1	14252	4.02397e-06
Gene	MASP2	14488	4.02351e-06
Gene	CTSL	8966	4.01439e-06
Gene	CCND2	2301	3.95717e-06
Gene	MST1	16178	3.95276e-06
Gene	MIR30A	19705	3.93248e-06
Gene	FBLN5	8936	3.92199e-06
Gene	GPX4	9043	3.91561e-06
Gene	DHFR	15376	3.90506e-06
Gene	SLC9A3	2975	3.90501e-06
Gene	MIR217	26499	3.8904e-06
Gene	ABCA3	5245	3.87268e-06
Gene	CLEC16A	14926	3.86804e-06
Gene	PTI	26576	3.8584e-06
Gene	SNCA	8320	3.85448e-06
Gene	SKIL	16232	3.85344e-06
Gene	CAMK2A	14260	3.85119e-06
Gene	TAGAP	10254	3.83327e-06
Gene	RAS	23179	3.80449e-06
Gene	MIR122	20364	3.77883e-06
Gene	TMPRSS11D	4012	3.76766e-06
Gene	RAF	26579	3.76758e-06
Gene	NTF3	15429	3.74139e-06
Gene	DCN	85	3.66085e-06
Gene	JUNB	5406	3.65431e-06
Gene	FCGR2A	3433	3.59684e-06
Gene	SULT2B1	242	3.58222e-06
Gene	ABCG2	1145	3.57095e-06
Gene	RETNLA	26589	3.56455e-06
Gene	RET	9234	3.56016e-06
Gene	TNNI3	8646	3.55527e-06
Gene	ETS1	13512	3.48697e-06
Gene	HMGA1	15546	3.48429e-06
Gene	UCN2	3543	3.43983e-06
Gene	CFB	16288	3.42769e-06
Gene	CYP3A23/3A1	20835	3.41252e-06
Gene	KCNJ11	8999	3.40316e-06
Gene	EIF2A	16334	3.40281e-06
Gene	SOX4	1367	3.39673e-06
Gene	MIR132	22729	3.37463e-06
Gene	GSN	11720	3.3564e-06
Gene	UGT1A1	11639	3.34777e-06
Gene	PRKCG	2717	3.34698e-06
Gene	HTR4	9869	3.34627e-06
Gene	GDNF	15954	3.32563e-06
Gene	ITGAL	9358	3.32157e-06
Gene	AVPR2	9644	3.31415e-06
Gene	PPP1R1A	2039	3.30746e-06
Gene	PTGES2	8965	3.30418e-06
Gene	TTPA	2203	3.3008e-06
Gene	HSPA1B	12053	3.29569e-06
Gene	IRF8	3289	3.29545e-06
Gene	MIR145	19692	3.28765e-06
Gene	HSPA8	17069	3.27271e-06
Gene	ZEB1	9927	3.24291e-06
Gene	HLA-DRA	13857	3.24004e-06
Gene	ENPP2	2164	3.22964e-06
Gene	RYR2	10151	3.22759e-06
Gene	DHRS7	426	3.22441e-06
Gene	APC	2003	3.2139e-06
Gene	GRIN1	11224	3.20944e-06
Gene	BMP6	3979	3.20005e-06
Gene	PDK4	12	3.19079e-06
Gene	PEBP1	2310	3.18882e-06
Gene	APOA4	9505	3.18657e-06
Gene	ALDOB	11918	3.18541e-06
Gene	NR3C2	9532	3.18529e-06
Gene	ATG16L1	13431	3.17823e-06
Gene	ABCA1	11899	3.1696e-06
Gene	DRD1	13634	3.16808e-06
Gene	GATA4	8024	3.16383e-06
Gene	MECP2	15348	3.15294e-06
Gene	MAOA	8527	3.15249e-06
Gene	LMNA	10531	3.14709e-06
Gene	TPM3	10573	3.14065e-06
Gene	MIR200C	20216	3.13519e-06
Gene	ABAT	14025	3.12415e-06
Gene	ID2	1071	3.11934e-06
Gene	MIR140	19691	3.11221e-06
Gene	CKB	5003	3.09914e-06
Gene	MIR345	21231	3.09376e-06
Gene	CCNY	11896	3.06536e-06
Gene	MIR378A	20805	3.05329e-06
Gene	MIR423	22396	3.04642e-06
Gene	TIRAP	13515	3.03896e-06
Gene	LOXL2	13285	3.03858e-06
Gene	PRKCA	15947	3.03569e-06
Gene	ABCF1	6328	3.03288e-06
Gene	NKX2-3	8738	3.01955e-06
Gene	BMP7	13920	3.01724e-06
Gene	CYP2B1	19583	3.01417e-06
Gene	FCER1A	10494	3.01403e-06
Gene	HOXD13	13491	3.01137e-06
Gene	ATM	3755	3.01118e-06
Gene	COMT	9935	3.00241e-06
Gene	NR4A2	8885	2.99619e-06
Gene	TRIB3	462	2.97115e-06
Gene	LY96	4059	2.95903e-06
Gene	FSHB	16290	2.9483e-06
Gene	RUNX2	11201	2.93852e-06
Gene	CPT1B	13888	2.93758e-06
Gene	GCK	738	2.93184e-06
Gene	PCNA	12621	2.93011e-06
Gene	PLN	9469	2.92931e-06
Gene	C1S	14652	2.91869e-06
Gene	SLPI	8674	2.91601e-06
Gene	CLEC4E	5045	2.91458e-06
Gene	SLC6A4	2385	2.89936e-06
Gene	ADCYAP1	18126	2.89683e-06
Gene	LDHA	17603	2.89396e-06
Gene	MIRLET7I	21288	2.86475e-06
Gene	CYP2A6	5177	2.85967e-06
Gene	BRAF	4233	2.85758e-06
Gene	NTN1	172	2.85734e-06
Gene	SPHK1	6330	2.84862e-06
Gene	GSTM2	1254	2.84517e-06
Gene	CAMKMT	12519	2.84429e-06
Gene	TNFRSF10A	599	2.84141e-06
Gene	SFRP1	587	2.82509e-06
Gene	SERPINA3K	26625	2.81311e-06
Gene	PRKCQ	2658	2.81184e-06
Gene	IL13RA2	11298	2.79194e-06
Gene	TRIM63	11810	2.79118e-06
Gene	NR1H3	18682	2.78625e-06
Gene	CYP24A1	443	2.77269e-06
Gene	RGS1	10343	2.7703e-06
Gene	SIRT7	7558	2.76375e-06
Gene	AMN	4994	2.75734e-06
Gene	MIR125B2	21176	2.75489e-06
Gene	HPGD	4755	2.75379e-06
Gene	SYN2	18894	2.74549e-06
Gene	APEX1	434	2.74306e-06
Gene	TRAF4	2526	2.73843e-06
Gene	TGFBI	16278	2.73654e-06
Gene	GGH	2204	2.7312e-06
[truncated: 24,683 more rows]
